# Supplementary material for: In Vitro and Ex Vivo evidence that pharmacological induction of the hypoxia response pathway efficiently restricts measles and Nipah virus infections
Source: Emerg Microbes Infect. 2025 Sep 17;14(1):2563067. doi: 10.1080/22221751.2025.2563067 (PMC12536633; doi:10.1080/22221751.2025.2563067)
Supplement: SupplementaryTable1.xlsx [file TEMI_A_2563067_SM3255.xlsx]

## Sheet: upregulated
Table 1: Upregulated transcripts in OCCs treated with Molidustat
ID	baseMean	log2FoldChange	lfcSE	pvalue	padj	Cerv_DMSO_1	Cerv_DMSO_2	Cerv_DMSO_3	Cerv_DMSO_5	Cerv_DMSO	Cerv_Moli_1	Cerv_Moli_2	Cerv_Moli_3	Cerv_Moli_4	Cerv_Moli_5	Cerv_Moli
Abhd18	2169.74	1.57944	0.122541	7.25703e-40	2.3768e-36	1111.89	1030.04	917.103	996.842	1013.97	3032.55	3296.07	3141.32	2958.47	3043.39	3094.36
Ackr2	43.7057	1.64751	0.410707	7.4077e-07	2.67589e-05	19.5516	12.4315	12.5508	22.8409	16.8437	63.0467	86.65	89.883	39.5102	46.8869	65.1954
Adcy3	298.899	1.03122	0.102394	1.44947e-24	9.82188e-22	191.265	195.352	175.711	186.806	187.283	346.757	403.806	406.308	366.367	417.72	388.191
Adgrf3	11.1227	1.0182	0.498805	0.000308772	0.00425802	9.35075	4.43981	3.58593	4.89448	5.56774	14.4107	16.8252	19.2606	17.9592	9.37738	15.5666
Adm	264.514	3.10092	0.400596	1.57206e-16	3.91044e-14	27.2022	47.062	29.584	56.2865	40.0337	553.911	549.344	365.035	365.17	387.03	444.098
Adss2	4145.52	1.04364	0.11199	2.1699e-21	9.47572e-19	2670.91	2504.94	2368.51	2751.51	2573.97	5468.85	6054.56	5365.46	4919.61	5205.3	5402.76
Aen	226	1.4043	0.242265	2.24139e-10	1.98404e-08	91.8073	120.763	95.0273	134.598	110.549	272.002	278.458	360.449	354.394	326.503	318.361
Aifm2	658.109	1.429	0.199384	2.226e-14	4.08813e-12	317.075	315.227	233.982	431.53	324.453	915.078	1150.01	842.882	791.401	925.803	925.034
Ak4	3310.57	1.62668	0.313982	3.44134e-09	2.21e-07	1421.31	1628.52	1176.19	1304.38	1382.6	4641.14	5264.62	4691.34	4856.16	4811.45	4852.94
Akr1b10	5.27258	2.06121	0.90186	2.00713e-05	0.000466684	0.850068	1.77592	0.896484	0	0.880619	11.7087	18.5078	8.25456	1.19728	4.26244	8.78615
Aldoa	36882.8	1.2594	0.182216	3.16908e-13	4.94251e-11	20076.9	22172.4	17397.2	20461.4	20027	52302.7	54409.5	50273.9	45472.6	49378.7	50367.5
Aloxe3	54.7898	1.22975	0.221069	1.89023e-09	1.32807e-07	26.3521	27.5268	34.9629	30.1826	29.7561	70.2521	76.5549	74.291	69.4421	83.5439	74.8168
Amotl1	2802.22	1.19236	0.125775	2.39656e-22	1.12131e-19	1609.18	1722.65	1486.37	1607.02	1606.3	3538.72	3280.08	3954.85	3789.38	4231.75	3758.96
Ankrd37	389.232	2.04982	0.256628	1.66447e-17	4.60684e-15	136.011	140.298	111.164	143.571	132.761	621.461	666.28	557.641	543.564	583.102	594.41
Aqp3	11.5553	1.16513	0.410996	5.23153e-05	0.00100987	5.10041	4.43981	4.48242	8.97321	5.74896	17.1127	13.4602	22.9293	15.5646	11.9348	16.2003
Arg1	55.521	2.34494	0.407122	1.09094e-10	1.03068e-08	20.4016	11.5435	12.5508	12.2362	14.183	151.312	71.5073	132.073	27.5374	60.5267	88.5913
Arhgef16	7.86827	1.52251	0.525455	2.29083e-05	0.000515537	5.95047	3.55185	0	2.44724	2.98739	12.6093	22.7141	4.58587	9.57822	9.37738	11.773
Arhgef39	314.105	1.09746	0.16797	8.84311e-12	1.07269e-09	142.811	229.094	214.26	160.702	186.717	404.4	437.456	434.74	407.074	396.407	416.016
Arntl2	187.211	1.11996	0.158	1.7431e-13	2.83088e-11	102.008	110.995	101.303	127.256	110.391	220.664	282.664	259.56	211.918	268.534	248.668
Artn	82.9463	1.25712	0.340848	5.452e-06	0.0001524	50.154	30.1907	43.0312	42.4188	41.4487	98.1728	120.301	129.321	116.136	116.791	116.144
Atp6v1b1	321.401	2.03253	0.241764	5.02334e-19	1.73182e-16	114.759	130.53	67.2363	133.782	111.577	534.096	604.026	518.203	342.421	447.557	489.261
Bhlhe40	663.593	1.55386	0.285077	9.51439e-10	7.33205e-08	302.624	290.364	195.433	384.216	293.159	1167.27	950.626	926.345	811.754	943.705	959.939
Bhlhe41	964.255	1.18405	0.115158	8.39493e-26	6.34496e-23	531.292	650.876	508.306	536.761	556.809	1228.51	1316.58	1344.58	1239.18	1322.21	1290.21
Bnip3	11801.7	2.44179	0.311125	9.42899e-17	2.43801e-14	3449.58	3521.66	2340.72	2942.4	3063.59	18416	22047	18670	15867.5	18960.2	18792.1
Ca9	1855.81	3.12542	0.36328	1.38401e-19	5.13155e-17	289.023	394.255	155.092	318.141	289.128	3251.41	3746.98	2999.16	2446.04	3102.21	3109.16
Cblc	19.9714	1.16815	0.299618	3.53595e-06	0.000106572	6.80054	15.9833	9.86132	10.6047	10.8125	19.8147	28.6029	36.6869	21.551	29.8371	27.2985
Ccne2	297.56	1.37932	0.18184	1.21056e-15	2.61414e-13	154.712	164.273	162.264	126.441	151.922	397.194	558.598	398.97	326.857	388.735	414.071
Cd164l2	114.227	1.99383	0.419772	1.99876e-08	1.09409e-06	27.2022	35.5185	29.584	51.392	35.9242	259.392	328.934	101.806	58.6666	135.546	176.869
Cd40	72.2165	1.21435	0.22019	2.63693e-09	1.75656e-07	34.0027	53.2777	35.8593	35.0771	39.5542	65.7487	119.459	121.067	93.3877	92.0688	98.3463
Cd80	55.7963	1.02263	0.210974	1.36335e-07	5.99355e-06	24.652	42.6222	24.2051	44.0503	33.8824	80.1594	85.8088	88.9658	62.2584	49.4444	73.3274
Cdkn1a	2069.66	1.87563	0.34818	7.66278e-10	6.02325e-08	548.294	1188.09	496.652	716.225	737.316	2838	3106.78	3621	2869.88	3242.02	3135.54
Chst9	177.749	1.54613	0.238605	1.70289e-12	2.32385e-10	82.4566	87.9083	60.9609	92.1793	80.8763	239.578	264.998	304.502	213.115	254.042	255.247
Ciart	302.774	2.87035	0.354025	1.25445e-17	3.57263e-15	39.9532	55.0537	50.2031	82.3903	56.9001	510.679	553.551	499.859	422.639	510.641	499.474
Ckm	861.487	1.19331	0.249913	1.19387e-07	5.31989e-06	463.287	570.96	331.699	511.473	469.355	1263.64	1007.83	1345.49	778.231	1480.77	1175.19
Cldn7	3.94073	1.28634	0.875181	0.00034366	0.00461919	0.850068	0	3.58593	0	1.109	2.702	10.9364	4.58587	5.98639	6.81991	6.20612
Col6a1	5705.37	1.29957	0.227513	5.88788e-10	4.74191e-08	3198.81	2971.12	1828.83	3891.11	2972.47	6250.63	13068.2	6436.72	7448.27	6254.71	7891.7
Col6a2	5493.8	1.09061	0.177005	9.88887e-11	9.5258e-09	3664.64	3177.13	2217	3997.16	3263.98	5833.62	9531.5	6668.77	7854.14	6500.23	7277.65
Cpne5	11.5331	1.78491	0.613602	1.39711e-05	0.000339784	5.10041	5.32777	0	3.26298	3.42279	18.914	19.349	16.5091	13.1701	22.1647	18.0214
Creg2	137.397	1.36127	0.298137	1.66897e-07	7.17659e-06	60.3548	65.7092	69.0292	71.7856	66.7197	195.445	206.109	158.671	140.082	269.386	193.939
CUNH15orf48	15.7861	1.02001	0.526859	0.000368937	0.00490859	4.25034	2.66389	5.3789	18.7622	7.76382	24.318	42.0631	21.095	4.78911	18.7548	22.204
CUNH20orf144	31.9464	2.37876	0.459533	2.46381e-09	1.65458e-07	3.40027	10.6555	7.17187	8.97321	7.55022	36.0267	58.0471	64.2021	47.8911	51.1493	51.4633
Cwh43	13.0583	1.06466	0.527974	0.000293731	0.00410534	3.40027	9.76759	7.17187	4.89448	6.30855	18.0134	19.349	16.5091	17.9592	20.4597	18.4581
Ddit4	5777.3	1.68428	0.355945	3.03599e-08	1.60809e-06	2177.87	2727.82	2132.73	2058.13	2274.14	8478.89	9091.52	8835.13	7967.88	8525.74	8579.83
Ddx41	2288.92	1.05494	0.140946	1.22681e-14	2.36352e-12	1306.55	1396.76	1385.96	1519.73	1402.25	2909.16	3274.19	3099.13	2692.68	3016.11	2998.25
Depp1	256.069	1.94125	0.342949	1.5811e-10	1.45869e-08	109.659	110.107	74.4081	58.7337	88.227	533.195	408.012	349.443	389.115	271.944	390.342
Dhh	34.5604	1.22504	0.328059	5.12964e-06	0.000146091	11.9009	15.0954	22.4121	21.2094	17.6544	37.828	49.6345	38.5213	65.8503	48.5919	48.0852
Dhrs9	13.8104	2.27996	0.470223	1.20039e-08	6.83733e-07	1.70014	7.1037	1.79297	3.26298	3.46495	18.914	39.5393	15.5919	22.7483	13.6398	22.0867
Dlx3	10.4553	2.34921	1.13387	5.74932e-06	0.000159127	0.850068	0	0	1.63149	0.62039	15.3114	31.1267	23.8465	5.98639	15.3448	18.3231
Dmc1	38.7666	1.25683	0.333057	4.23599e-06	0.000123871	15.3012	19.5352	13.4473	29.3669	19.4126	52.2387	56.3646	43.1071	59.8639	59.6742	54.2497
Duox1	40.2075	1.06038	0.286352	7.55876e-06	0.000200998	22.1018	23.975	28.6875	17.9464	23.1777	59.4441	59.7296	57.7819	41.9047	50.2968	53.8314
Dysf	208.332	1.02363	0.327763	3.43375e-05	0.000717835	103.708	119.875	112.06	141.124	119.192	571.023	300.331	168.76	180.789	177.318	279.644
Eda2r	347.184	2.17672	0.26989	1.10648e-17	3.2453e-15	89.2571	177.592	91.4413	78.3116	109.151	512.48	453.44	615.423	486.095	620.612	537.61
Ednra	150.362	1.02682	0.154191	5.0135e-12	6.3154e-10	116.459	120.763	61.8574	73.4171	93.1242	226.068	190.967	198.109	183.184	182.433	196.152
Egln1	5536.19	1.29779	0.227775	6.45312e-10	5.13402e-08	2921.68	2993.32	2717.24	2914.66	2886.73	7547.6	8092.1	7921.63	6752.65	7964.8	7655.75
Egln3	1705.11	2.31804	0.304412	4.82165e-16	1.11471e-13	471.788	606.478	365.765	479.659	480.922	2833.5	2712.23	2569.92	2563.37	2743.31	2684.47
Eif4ebp1	523.126	1.05772	0.179813	6.01298e-10	4.8033e-08	289.873	445.757	260.877	267.565	316.018	677.302	759.66	797.941	533.986	675.171	688.812
Emilin2	1085.86	1.09947	0.155988	2.53723e-13	4.02089e-11	535.543	649.988	642.779	759.46	646.942	1382.52	1377.99	1341.82	1560.05	1522.55	1436.99
Eno1	53005.9	1.47549	0.207105	2.48034e-14	4.47167e-12	26670.9	27187.6	23427.8	24368.8	25413.8	75473.3	78773.3	74752.4	71628.3	74770.9	75079.6
Eno2	9948.21	1.13399	0.311588	8.08161e-06	0.000213292	5764.31	6043.47	4634.82	5200.38	5410.75	12683.2	14938.3	13434.8	12498.4	14336.3	13578.2
Ephx4	62.8919	1.40013	0.433389	1.35205e-05	0.000330462	25.502	16.8713	16.1367	50.5763	27.2716	122.491	103.475	85.2971	76.6258	69.0516	91.3881
Ero1a	2343.26	1.62399	0.260499	6.73612e-12	8.43131e-10	1037.08	1140.14	870.486	997.657	1011.34	3604.47	4123.87	3266.05	2745.36	3304.25	3408.8
Esyt3	65.0046	1.21343	0.197285	6.21931e-11	6.42837e-09	22.1018	41.7342	32.2734	47.3133	35.8557	82.8614	95.9039	84.3799	95.7822	82.6914	88.3238
Exoc3l2	41.5377	2.00022	0.420928	1.9737e-08	1.08338e-06	13.6011	7.1037	10.7578	20.3936	12.9641	47.7354	63.9359	78.8769	47.8911	83.5439	64.3966
F13a1	113.788	1.13821	0.439504	8.99009e-05	0.00158923	54.4043	63.9333	32.2734	76.6801	56.8228	319.737	191.808	155.002	52.6802	77.5765	159.361
F2rl1	14.2107	1.54668	0.777675	0.000106368	0.00181286	5.95047	1.77592	0.896484	7.34171	3.99115	50.4374	35.333	10.0889	14.3673	1.70498	22.3863
F2rl2	38.3016	1.08059	0.298165	9.16491e-06	0.000236662	22.9518	30.1907	8.96484	24.4724	21.6449	72.0534	65.6185	50.4445	35.9183	34.0996	51.6269
Fam162a	2193.5	1.36284	0.248693	1.67061e-09	1.19964e-07	1026.88	1236.93	1074.88	1036	1093.67	3022.64	3630.89	3175.25	2458.01	3080.04	3073.37
Fam83f	20.58	1.41277	0.291227	3.69755e-08	1.89714e-06	6.80054	9.76759	7.17187	14.6834	9.60586	29.722	20.1903	37.6041	37.1156	22.1647	29.3594
Fas	20.9223	1.23393	0.330557	5.04671e-06	0.000144147	4.25034	12.4315	18.8262	7.34171	10.7124	27.02	31.968	30.2667	32.3265	23.8697	29.0902
Fgf11	1837.3	1.32284	0.27312	5.38926e-08	2.63443e-06	988.629	1110.84	773.665	819.009	923.036	2271.48	2722.32	2547.91	2164.68	3137.16	2568.71
Fosl1	10.2729	2.07604	0.596153	2.2614e-06	7.11022e-05	5.10041	1.77592	0	3.26298	2.53483	9.00668	36.1743	18.3435	11.9728	6.81991	16.4634
Galk1	245.907	2.49282	0.213617	6.52692e-33	9.16146e-30	54.4043	77.2527	53.789	76.6801	65.5316	382.784	413.901	385.213	329.251	439.884	390.207
Gapdh	55608.1	1.23195	0.20369	1.07692e-10	1.03068e-08	32521	33153	27064.8	28680	30354.7	79152.5	82300.7	72968.5	64966.7	79665.9	75810.9
Gda	47.6776	1.4037	0.267163	4.86051e-09	3.05156e-07	32.3026	22.1991	23.3086	14.6834	23.1234	57.6427	85.8088	106.392	46.6938	40.067	67.3209
Gipr	740.239	2.02274	0.390378	2.25658e-09	1.53439e-07	243.119	320.554	154.195	220.251	234.53	1051.08	1574	1015.31	749.496	1334.15	1144.81
Gldn	334.242	1.51077	0.536443	2.7818e-05	0.000602263	75.656	207.783	115.646	104.415	125.875	268.399	936.325	376.041	478.911	444.999	500.935
Gls2	298.065	1.32481	0.275267	6.18541e-08	2.97187e-06	189.565	176.705	105.785	125.625	149.42	335.949	481.202	419.148	389.115	459.491	416.981
Gng11	138.778	1.1974	0.19248	4.30695e-11	4.55031e-09	99.4579	67.4851	65.4433	77.4959	77.4706	240.478	222.093	158.671	183.184	134.693	187.824
Gnrh1	39.6176	1.0063	0.198655	5.20378e-08	2.55649e-06	26.3521	18.6472	29.584	22.0251	24.1521	50.4374	47.9519	51.3617	71.8367	38.362	51.9899
Gpi	20610.7	1.35737	0.247959	1.76733e-09	1.25379e-07	10625	11169.7	8855.47	10586.8	10309.2	27690.1	26916.2	29728.3	28886.7	31038.3	28851.9
Gys1	3213.68	1.19293	0.25225	1.46609e-07	6.40225e-06	1651.68	1808.78	1716.77	1818.3	1748.88	4451.1	4303.9	4622.55	3858.83	4691.25	4385.52
Has2	24.3577	1.02654	0.448093	0.000193175	0.00293134	8.50068	28.4148	5.3789	8.97321	12.8169	28.8214	43.7456	28.4324	37.1156	29.8371	33.5904
Hes7	272.897	2.57579	0.23865	1.3431e-28	1.31966e-25	85.0068	85.2444	40.3418	61.9967	68.1474	431.42	486.25	466.841	329.251	469.721	436.697
Hgf	143.079	1.38764	0.266566	6.71552e-09	4.04806e-07	39.1031	107.443	60.0644	72.6014	69.8031	141.405	275.093	202.695	179.592	209.712	201.699
Hif3a	1224.53	1.04636	0.122751	2.78668e-18	8.55642e-16	728.508	810.71	621.263	868.769	757.313	1705.86	1486.51	1701.36	1355.32	1742.49	1598.31
Higd1a	1946.09	1.28705	0.168922	1.47766e-15	3.15624e-13	1173.94	1067.33	955.652	991.131	1047.01	2530.88	3017.61	2762.53	2115.59	2900.17	2665.35
Hk2	2034.35	1.78786	0.224769	1.85666e-17	5.0674e-15	850.918	856.884	764.701	797.8	817.575	2938.88	3198.48	3080.78	2663.94	3156.77	3007.77
Htr5a	111.618	1.74314	0.332152	1.89232e-09	1.32807e-07	47.6038	64.8213	23.3086	37.5243	43.3145	183.736	233.03	135.742	118.531	160.268	166.261
Ifnlr1	81.3215	1.89562	0.555775	3.52881e-06	0.00010652	13.6011	28.4148	11.6543	41.603	23.8183	185.538	223.776	85.2971	49.0884	92.9213	127.324
Iho1	21.5565	1.1817	0.476897	0.000102594	0.00175973	8.50068	7.99166	5.3789	18.7622	10.1583	34.2254	41.2219	22.9293	31.1292	23.8697	30.6751
Il12rb1	90.4291	1.70964	0.270203	3.05034e-12	4.02297e-10	30.6024	47.062	34.0664	36.7086	37.1098	136.001	122.824	143.996	118.531	144.071	133.084
Il2ra	1.86088	1.24865	1.19564	0.000156568	0.00250291	0	0	0	0	0	0.900668	7.57136	3.66869	1.19728	3.40996	3.34959
Il4r	1527.79	1.02517	0.179802	1.87452e-09	1.32504e-07	781.212	1138.37	684.017	1147.75	937.838	1590.58	2061.93	1840.77	2442.45	2063.02	1999.75
Inpp5d	505.83	1.05626	0.145694	7.04395e-14	1.2359e-11	363.829	317.891	269.842	285.511	309.268	624.163	532.519	859.391	580.68	718.648	663.08
Itga5	726.891	1.02163	0.320471	2.95639e-05	0.000632854	345.128	497.259	294.047	535.129	417.891	721.435	1497.45	824.539	1069.17	757.863	974.09
Itpr3	113.959	1.1234	0.20085	2.47543e-09	1.65458e-07	55.2544	89.6842	56.4785	62.8124	66.0574	155.816	169.094	120.15	130.503	185.843	152.281
Jmjd6	2383.46	1.37598	0.235838	2.02395e-10	1.80785e-08	1242.8	1256.47	1158.26	1094.73	1188.06	3242.4	3681.36	3355.02	2957.28	3462.81	3339.77
Kbtbd13	11.982	1.86957	0.608251	8.45977e-06	0.000221362	3.40027	1.77592	1.79297	6.52597	3.37378	17.1127	33.6505	15.5919	8.38095	19.6072	18.8687
Kcne3	344.582	1.35266	0.225174	7.8834e-11	7.94445e-09	205.716	204.231	109.371	179.464	174.696	464.745	465.218	559.476	538.775	374.243	480.491
Kctd19	30.8193	1.04264	0.346693	4.37142e-05	0.000872109	18.7015	19.5352	8.96484	22.0251	17.3067	46.8347	62.2534	37.6041	23.9456	37.5095	41.6295
Klk1	46.3752	1.32257	0.556741	9.35002e-05	0.00163905	11.9009	35.5185	14.3437	14.6834	19.1117	73.8548	76.5549	72.4567	25.1428	92.9213	68.1861
Krt80	5.28491	1.21176	0.707622	0.000334837	0.00452537	0	4.43981	1.79297	1.63149	1.96607	9.00668	6.7301	8.25456	7.18367	8.52489	7.93998
Lctl	515.193	1.14715	0.443004	8.84953e-05	0.00157088	206.566	329.434	139.851	345.061	255.228	731.342	1041.48	591.577	583.074	668.351	723.165
Ldhal6b	181.325	2.40584	0.277763	1.12284e-19	4.32646e-17	42.5034	59.4935	30.4804	64.4439	49.2303	316.134	319.68	286.158	215.51	297.519	287
Lgals12	18.878	1.77245	0.391179	6.77647e-08	3.20878e-06	5.10041	5.32777	10.7578	6.52597	6.92799	26.1194	10.9364	44.0243	22.7483	38.362	28.4381
Lhb	64.893	2.7098	0.399961	2.39867e-13	3.83222e-11	13.6011	5.32777	12.5508	20.3936	12.9683	151.312	136.284	92.6345	59.8639	92.0688	106.433
Lhfpl5	302.506	1.77506	0.18222	1.98968e-24	1.3033e-21	154.712	138.522	97.7167	107.678	124.657	377.38	503.916	506.28	393.904	442.442	444.784
Lif	32.0977	1.15175	0.510302	0.000162577	0.00258387	8.50068	18.6472	10.7578	22.0251	14.9827	29.722	46.2694	41.2728	56.2721	55.4118	45.7896
Lox	738.265	1.45483	0.24735	1.08782e-10	1.03068e-08	384.231	414.678	235.775	369.533	351.054	1251.03	1585.78	941.937	566.312	895.113	1048.03
Loxl2	2335.61	1.43313	0.189168	1.00834e-15	2.22638e-13	1151.84	1249.36	902.759	1312.54	1154.12	3945.83	4162.57	3095.46	2400.54	2799.57	3280.79
Lrmda	58.9784	1.15184	0.190792	1.65206e-10	1.50998e-08	39.9532	24.8629	30.4804	39.9716	33.817	90.9674	95.9039	74.291	61.0612	73.314	79.1075
Lsp1	93.3228	1.03251	0.230999	6.29718e-07	2.35706e-05	53.5543	52.3898	40.3418	77.4959	55.9454	136.901	201.903	121.067	77.8231	78.429	123.225
Macc1	7.90138	1.3163	0.492789	5.447e-05	0.00104225	3.40027	1.77592	3.58593	4.89448	3.41415	14.4107	10.0951	7.33739	11.9728	13.6398	11.4912
Maff	219.038	1.28488	0.289353	3.68755e-07	1.47886e-05	85.8568	147.402	86.9589	124.809	111.257	286.412	367.632	321.928	262.204	288.141	305.263
Map2k1	1531.47	1.28481	0.150399	7.70029e-19	2.56472e-16	845.817	858.66	757.529	858.981	830.247	2064.33	2321.88	1935.24	2058.12	2082.63	2092.44
Map3k6	299.824	1.02006	0.17279	5.98105e-10	4.79729e-08	161.513	207.783	154.195	216.988	185.12	388.188	444.186	417.314	322.068	386.177	391.587
Megf6	695.5	1.02778	0.168392	1.76729e-10	1.60042e-08	430.134	433.326	422.244	426.635	428.085	768.27	627.582	1107.03	1027.26	1017.02	909.433
Mif	7782.36	1.83683	0.235091	5.65122e-17	1.5007e-14	3140.15	3455.95	2549.6	2970.95	3029.16	11565.5	13028.6	11738	9776.97	11815.5	11584.9
Miox	6.55332	2.24201	1.03132	1.07561e-05	0.000271682	0	1.77592	0.896484	0	0.668102	9.00668	10.0951	10.0889	2.39456	24.7222	11.2615
Mmp10	24.7998	2.38652	0.396772	2.56029e-11	2.8425e-09	5.95047	4.43981	6.27539	8.15746	6.20578	39.6294	51.317	49.5274	32.3265	25.5747	39.675
Mmp12	547.17	2.35152	0.179624	1.12627e-40	4.42646e-37	136.861	166.937	158.678	182.727	161.301	547.606	851.357	901.581	1018.88	959.902	855.866
Mmp13	201.787	2.75196	0.205535	2.97196e-42	1.46005e-38	43.3535	61.2694	47.5136	31.8141	45.9876	311.631	374.362	366.869	244.245	335.028	326.427
Mmp19	12.516	1.0123	0.435381	0.000185447	0.00284039	9.35075	5.32777	4.48242	7.34171	6.62566	20.7154	21.8728	14.6748	20.3537	8.52489	17.2283
Mmp9	780.656	2.4906	0.210235	8.06634e-34	1.32093e-30	205.716	314.339	170.332	144.387	208.694	942.999	1323.31	1462.89	1435.54	1026.4	1238.23
Mthfd1l	527.905	1.91582	0.231693	1.39917e-18	4.50738e-16	201.466	239.75	171.228	175.385	196.957	761.064	874.071	850.22	617.795	860.161	792.662
Mxd3	200.555	1.18956	0.194266	8.22492e-11	8.16303e-09	90.1072	131.418	139.851	88.9163	112.573	265.697	320.521	255.891	240.653	271.944	270.941
Mylk	327.525	1.27674	0.208394	5.36736e-11	5.58063e-09	230.368	134.97	123.715	208.015	174.267	578.229	462.694	523.706	304.109	381.915	450.13
Mylk2	56.2898	1.20442	0.528927	0.00014122	0.00228781	16.1513	30.1907	17.9297	36.7086	25.2451	108.08	90.8563	86.2143	33.5238	86.9539	81.1257
Nab2	517.476	1.10386	0.113599	3.65935e-23	1.89236e-20	369.779	273.492	278.806	323.851	311.482	581.831	667.121	706.223	630.965	825.209	682.27
Nampt	3423.3	1.15154	0.101439	8.42087e-31	1.03424e-27	2089.47	2148.87	1847.65	1980.63	2016.65	4375.44	5146	4721.61	4004.89	4495.17	4548.62
Naprt	1188.43	1.18036	0.0992456	1.29839e-33	1.96267e-30	736.159	735.233	627.539	660.754	689.921	1509.52	1526.05	1593.13	1680.98	1626.55	1587.25
Ndrg1	1185.21	1.37144	0.293115	9.70062e-08	4.4539e-06	504.09	906.61	343.353	540.84	573.723	1936.44	2131.76	1463.81	1185.31	1654.68	1674.4
Ndufa4l2	6036.29	2.09684	0.438955	1.71038e-08	9.44122e-07	1776.64	2248.32	1332.17	1646.18	1750.83	9471.42	10249.1	10066	7922.39	9614.37	9464.65
Neurl1	406.012	1.92205	0.264424	3.77614e-15	7.72969e-13	133.461	155.393	132.68	172.122	148.414	555.712	577.947	632.85	603.428	690.516	612.091
Noxa1	76.8822	3.04789	0.378032	1.40835e-17	3.95365e-15	12.751	16.8713	6.27539	13.8677	12.4413	153.114	193.49	111.895	69.4421	114.234	128.435
Nphp3	768.922	1.34682	0.123913	6.85024e-29	7.08495e-26	367.229	447.533	314.666	497.605	406.758	1087.11	1097.01	1135.46	918.312	1055.38	1058.65
Nrip2	542.548	1.02921	0.110542	2.48909e-21	1.06333e-18	299.224	436.878	333.492	288.774	339.592	613.355	676.375	710.809	736.326	787.7	704.913
Ntf4	18.8439	1.33586	0.466214	3.53035e-05	0.000734159	11.9009	6.21574	4.48242	10.6047	8.30095	37.828	31.968	20.1778	13.1701	33.2471	27.2782
Nxph4	2874.78	2.35571	0.473075	6.43588e-09	3.90344e-07	853.468	833.797	378.316	650.15	678.933	4514.15	4542.82	4988.51	3947.43	5164.38	4631.45
Nyx	24.7065	1.02477	0.640879	0.000615744	0.00735153	10.2008	5.32777	8.06835	18.7622	10.5898	36.0267	43.7456	26.598	45.4966	28.1321	35.9998
Odad4	214.598	1.16766	0.300291	3.6557e-06	0.000109509	128.36	96.7879	87.8554	148.466	115.367	321.538	392.869	279.738	186.775	288.994	293.983
Osbpl10	401.388	1.54382	0.156981	1.34169e-24	9.41628e-22	192.965	216.663	185.572	162.333	189.383	476.453	604.868	570.482	522.013	681.139	570.991
Osgin1	21.3027	1.05889	0.304514	1.39143e-05	0.000339242	15.3012	9.76759	12.5508	10.6047	12.0561	25.2187	27.7617	39.4384	32.3265	18.7548	28.7
P4ha1	4942.84	1.26986	0.236654	4.6911e-09	2.95464e-07	2664.11	2765.11	2275.28	2710.72	2603.81	7198.14	7460.31	6854.04	6091.75	6466.13	6814.07
P4ha2	855.944	2.09616	0.309287	1.47144e-13	2.42986e-11	254.17	328.546	177.504	341.798	275.504	1600.49	1570.64	1331.74	1011.7	1086.92	1320.3
Pax8	8.26942	1.62742	0.73629	6.55687e-05	0.00122132	3.40027	0.887962	2.68945	2.44724	2.35623	6.30467	24.3966	19.2606	10.7755	4.26244	13
Pde4a	440.099	1.00442	0.23632	1.44011e-06	4.76424e-05	329.826	253.957	194.537	288.774	266.774	512.48	662.915	564.062	506.449	647.892	578.759
Pde4c	21.0999	1.35663	0.307849	3.34271e-07	1.35718e-05	9.35075	11.5435	7.17187	13.0519	10.2795	42.3314	32.8092	25.6809	15.5646	32.3946	29.7561
Pdk1	10830.7	2.53933	0.222586	1.40212e-31	1.83688e-28	3415.57	3030.62	2072.67	2643.83	2790.67	17574.7	18194.8	17563.9	15715.5	17264.6	17262.7
Pdk4	189.318	1.0005	0.236946	1.58931e-06	5.19659e-05	90.9573	126.091	96.8202	146.019	114.972	275.604	417.266	186.186	231.075	133.841	248.794
Pfkl	8239.63	2.106	0.222273	3.83603e-23	1.93287e-20	2996.49	3158.48	2152.46	2754.77	2765.55	12916.5	12640	12524.9	12244.6	12768.6	12618.9
Pgam1	10031	1.60708	0.33246	2.18373e-08	1.18871e-06	4489.21	4761.25	3680.07	3798.93	4182.36	14100.9	15405.2	14635.3	13356.8	16051.5	14709.9
Pgk1	20600.1	1.95622	0.233723	6.20226e-19	2.10139e-16	8026.34	8884.06	5716.88	7377.61	7501.22	30995.6	35602.2	30986.7	26542.5	31269.3	31079.2
Pgm1	3398.82	1.6837	0.179535	7.55096e-23	3.7096e-20	1598.13	1520.19	1433.48	1342.72	1473.63	4941.06	5086.27	5098.57	4564.02	5004.96	4938.98
Pgm2	1386.54	1.40284	0.193522	1.37484e-14	2.59779e-12	743.809	670.412	672.363	693.384	694.992	1968.86	2193.17	2037.96	1537.3	1961.58	1939.77
Piga	350.293	1.11624	0.207109	7.67552e-09	4.52948e-07	201.466	200.68	217.846	191.7	202.923	462.043	495.503	481.516	414.258	487.624	468.189
Pklr	8.70494	2.41468	0.668531	9.4875e-07	3.31742e-05	2.5502	1.77592	0.896484	0.815746	1.50959	13.51	19.349	17.4263	8.38095	13.6398	14.4612
Pkm	54070.4	1.69022	0.221156	2.51443e-16	6.10014e-14	23830.8	25125.8	20140.4	22743.8	22960.2	81267.2	86929.3	77248	71663.1	77684.8	78958.5
Pkp2	35.5433	1.21982	0.222799	3.21303e-09	2.08381e-07	14.4512	16.8713	24.2051	22.8409	19.5921	57.6427	77.3961	41.2728	25.1428	40.067	48.3043
Pla2g4f	58.7021	1.70394	0.275428	7.66117e-12	9.46853e-10	19.5516	26.6389	14.3437	35.8928	24.1067	80.1594	154.792	89.883	49.0884	57.9692	86.3785
Plcd3	804.642	1.30682	0.2482	6.86119e-09	4.12322e-07	385.931	487.491	294.943	484.553	413.23	1183.48	1269.46	1123.54	1020.08	992.297	1117.77
Plod2	2196.67	1.3187	0.267534	3.62416e-08	1.86436e-06	1037.93	1185.43	891.105	1323.14	1109.4	3503.6	3566.95	2893.68	2655.56	2712.62	3066.48
Polr3g	158.665	1.10966	0.105161	6.99064e-27	6.54158e-24	84.1567	106.555	98.6132	93.8108	95.784	223.366	206.951	212.784	178.394	223.352	208.969
Popdc3	91.7259	1.27576	0.236588	3.96187e-09	2.51957e-07	56.1045	48.8379	34.9629	53.0235	48.2322	148.61	127.872	143.079	82.6122	130.431	126.521
Ppef2	87.8332	1.13788	0.241504	1.87966e-07	7.99507e-06	42.5034	52.3898	39.4453	63.6282	49.4917	147.71	138.808	91.7173	101.769	112.529	118.506
Ppp1r13l	308.262	1.46386	0.248222	9.53443e-11	9.2753e-09	129.21	154.505	127.301	172.122	145.785	489.963	445.869	440.243	373.551	441.589	438.243
Ppp1r3b	147.972	1.50919	0.399329	2.24711e-06	7.07659e-05	48.4539	45.2861	37.6523	116.652	62.011	417.91	249.855	160.505	117.333	138.103	216.741
Ppp1r3g	80.4597	1.38871	0.449149	1.92685e-05	0.000452374	20.4016	57.7176	25.998	35.0771	34.7986	116.186	126.189	135.742	111.347	95.4788	116.989
Prelid1	2307.05	1.01848	0.147313	9.03508e-13	1.3055e-10	1462.97	1622.31	1395.83	1267.67	1437.19	2899.25	3063.04	3095.46	2923.75	3033.16	3002.93
Prelid2	120.549	2.02398	0.344298	4.43512e-11	4.66067e-09	45.0536	55.9416	29.584	27.7354	39.5786	203.551	206.109	218.287	152.054	146.628	185.326
Prf1	7.11728	1.94314	0.789534	2.2578e-05	0.000509977	3.40027	1.77592	0.896484	0	1.51817	6.30467	7.57136	15.5919	13.1701	15.3448	11.5966
Psrc1	188.922	1.11683	0.186514	2.5764e-10	2.21086e-08	84.1567	114.547	128.197	114.204	110.276	219.763	196.855	291.661	278.966	271.944	251.838
Ptgir	6.97559	1.3833	0.551962	6.53677e-05	0.00121873	3.40027	3.55185	0	4.07873	2.75771	18.0134	5.88884	10.0889	8.38095	9.37738	10.3499
Ptgs2	24.3854	1.10014	0.686891	0.000508111	0.00629168	8.50068	11.5435	5.3789	13.0519	9.61876	51.3381	54.682	24.7637	26.3401	23.8697	36.1987
Ptpn14	193.604	1.16163	0.20191	8.56786e-10	6.62862e-08	85.0068	86.1324	95.0273	172.122	109.572	246.783	281.823	235.714	278.966	260.862	260.829
Ptrh1	531.82	1.4167	0.208548	3.39663e-13	5.25569e-11	247.37	308.123	231.293	265.117	262.976	724.137	841.262	797.024	557.931	814.127	746.896
Pycr3	1671.6	1.95047	0.31168	4.10686e-12	5.27477e-10	634.151	671.3	514.582	519.63	584.915	2486.74	2550.71	2436.01	2644.79	2586.45	2540.94
Rab26	255.796	1.09988	0.190668	1.00242e-09	7.69471e-08	136.861	174.041	147.92	143.571	150.598	302.624	402.965	323.762	276.571	393.85	339.954
Rassf7	582.041	2.21025	0.155369	1.41279e-47	1.38813e-43	207.417	209.559	183.779	153.36	188.529	781.78	971.658	860.308	906.339	964.165	896.85
Rgs11	619.037	1.80194	0.32237	2.55973e-10	2.20619e-08	229.518	229.982	147.92	327.93	233.838	1124.03	1107.94	810.781	621.387	971.837	927.196
Rhobtb1	281.056	1.27792	0.132121	2.40969e-23	1.27981e-20	144.512	151.842	121.922	196.595	153.717	380.082	427.361	370.538	355.592	381.063	382.927
Rhpn2	406.582	1.16483	0.148935	5.56165e-16	1.25623e-13	176.814	315.227	211.57	235.751	234.84	542.202	537.567	520.954	541.17	577.987	543.976
Ripk3	86.4103	1.07626	0.185156	8.46332e-10	6.57362e-08	42.5034	56.8296	68.1328	39.1558	51.6554	91.8681	119.459	127.487	119.728	112.529	114.214
Rlf	2303.36	1.11058	0.164313	1.83535e-12	2.48734e-10	1451.92	1376.34	1264.04	1350.88	1360.79	2964.1	3271.67	3082.62	2869.88	3098.8	3057.41
Rnase10	4.17587	1.48105	0.970615	0.000179959	0.0027758	0	0.887962	0	2.44724	0.8338	9.00668	12.6189	4.58587	7.18367	0.852489	6.84953
Ropn1l	130.838	1.14409	0.200612	1.22908e-09	9.18349e-08	84.1567	76.3648	68.1328	70.9699	74.906	189.14	187.601	175.18	164.027	161.973	175.584
Rorc	42.3795	1.76747	0.267868	4.61152e-13	6.97084e-11	14.4512	31.0787	12.5508	9.78895	16.9674	54.9407	71.5073	66.0365	56.2721	64.7892	62.7091
Sap30	778.922	1.38318	0.160336	2.23777e-19	7.99536e-17	449.686	432.438	388.177	328.746	399.762	975.423	1266.94	1134.54	903.945	1130.4	1082.25
Sapcd2	268.198	1.4515	0.190613	6.86151e-16	1.53222e-13	126.66	138.522	129.99	129.704	131.219	323.34	354.171	398.053	343.619	469.721	377.781
Scn5a	24.4927	2.30429	0.42533	6.99653e-10	5.52164e-08	6.80054	9.76759	7.17187	1.63149	6.34287	25.2187	31.968	50.4445	43.102	44.3294	39.0125
Scnn1a	36.5731	1.03025	0.288008	1.10242e-05	0.000278096	27.2022	14.2074	19.7226	24.4724	21.4011	71.1528	68.9835	26.598	29.9319	46.8869	48.7106
Sema3f	139.56	1.0614	0.208828	4.27147e-08	2.14129e-06	95.2076	93.2361	64.5468	79.1274	83.0295	141.405	159.84	181.6	214.313	226.762	184.784
Serpine1	98.3059	1.93139	0.498916	8.16297e-07	2.91126e-05	23.8019	47.062	21.5156	26.9196	29.8248	244.982	269.204	75.2082	87.4013	88.6588	153.091
Sfn	6.1871	1.83251	0.668847	1.79524e-05	0.000424018	2.5502	0	0.896484	3.26298	1.67742	19.8147	13.4602	7.33739	2.39456	5.96742	9.79485
Shmt2	7928.05	1.13217	0.115666	1.59635e-23	8.71385e-21	4743.38	5221.22	4437.59	4400.95	4700.79	10338.8	10644.5	10663.1	9881.13	11021.8	10509.9
Slc11a1	192.895	1.08261	0.157614	9.67015e-13	1.37702e-10	102.008	131.418	84.2695	146.019	115.929	339.552	265.839	246.72	201.143	219.09	254.469
Slc16a3	4971.65	3.0377	0.413117	3.1465e-15	6.50862e-13	820.315	926.145	538.787	814.93	775.044	7813.29	8668.37	8434.32	8002.61	8726.08	8328.93
Slc23a1	47.7974	2.1257	0.350016	1.45841e-11	1.68584e-09	9.35075	15.0954	6.27539	27.7354	14.6142	70.2521	75.7136	74.291	73.0339	78.429	74.3439
Slc25a43	50.0207	1.00479	0.178678	3.04679e-09	1.99929e-07	28.9023	33.7426	34.0664	27.7354	31.1117	71.1528	72.3486	59.6163	64.653	57.9692	65.148
Slc28a2	23.4552	1.48022	0.376459	1.43592e-06	4.75839e-05	5.10041	13.3194	13.4473	8.97321	10.2101	40.53	20.1903	53.196	23.9456	32.3946	34.0513
Slc2a1	5847.36	1.65591	0.312506	1.68767e-09	1.20161e-07	2420.14	3034.17	1629.81	2541.86	2406.5	9597.52	10225.5	8233.46	6753.84	8189.86	8600.05
Slc2a3	2673.01	1.6193	0.37806	2.66851e-07	1.09705e-05	1183.29	1056.68	962.823	1086.57	1072.34	3712.55	3980.01	4100.68	3792.98	4181.46	3953.54
Slc39a8	290.009	1.13307	0.109005	3.31095e-26	2.95743e-23	199.766	155.393	154.195	180.28	172.409	388.188	435.774	429.237	298.122	369.128	384.09
Smtnl2	368.967	2.81739	0.154613	1.56886e-75	3.08296e-71	88.4071	78.1407	59.1679	102.784	82.1249	610.653	666.28	642.938	452.571	619.759	598.44
Sncb	3936.75	1.00872	0.351621	6.16765e-05	0.00115649	2488.15	2268.74	2080.74	2107.07	2236.18	4483.52	4869.23	5436.09	5234.5	6462.72	5297.21
Sntb1	54.2614	1.06782	0.224756	1.89663e-07	8.04983e-06	29.7524	24.8629	25.1015	48.129	31.9615	82.8614	82.4437	77.0426	55.0748	63.0842	72.1013
Srgn	174.847	1.18292	0.234097	3.34876e-08	1.75017e-06	90.1072	110.107	51.9961	133.782	96.4982	299.022	272.569	235.714	198.748	181.58	237.526
Srxn1	2108.64	1.265	0.260658	6.42622e-08	3.07255e-06	815.215	1457.15	907.241	1218.72	1099.58	1722.08	3973.28	2459.86	4043.21	2381	2915.89
St6galnac1	11.3693	2.01391	0.433555	3.24938e-08	1.70731e-06	3.40027	7.1037	2.68945	0.815746	3.50229	20.7154	12.6189	14.6748	21.551	18.7548	17.663
St6galnac2	147.247	1.64817	0.226783	4.81962e-15	9.66432e-13	44.2035	63.0453	47.5136	100.337	63.7748	231.472	306.219	173.346	166.422	192.662	214.024
Stard5	140.657	1.23374	0.150737	2.07558e-17	5.58728e-15	76.5061	98.5638	68.1328	70.9699	78.5431	203.551	240.601	169.677	158.041	179.875	190.349
Stc1	311.065	2.37036	0.242137	3.22457e-24	1.92018e-21	95.2076	104.78	55.582	97.0738	88.1607	618.759	603.185	493.439	361.578	369.98	489.388
Stc2	529.943	3.02774	0.38814	1.13753e-16	2.86584e-14	47.6038	148.29	75.3046	72.6014	85.9499	1131.24	1053.26	817.201	533.986	889.998	885.137
Syce2	56.4824	2.18327	0.39792	4.56493e-10	3.75336e-08	21.2517	6.21574	9.86132	26.9196	16.0621	89.1661	98.4277	82.5456	68.2448	105.709	88.8186
Synpo	89.0695	1.20068	0.243238	5.51632e-08	2.6832e-06	33.1526	71.925	38.5488	50.5763	48.5507	126.994	155.634	103.641	113.741	107.414	121.485
Syt17	321.522	1.99465	0.386213	2.47031e-09	1.65458e-07	92.6574	101.228	79.787	141.94	103.903	557.513	647.772	445.746	367.564	459.491	495.617
Tbc1d2	250.625	1.30646	0.134333	1.23186e-23	6.91636e-21	130.91	155.393	107.578	146.019	134.975	339.552	376.044	308.17	348.408	343.553	343.145
Tbc1d8b	437.734	1.38953	0.110052	5.09244e-38	1.25089e-34	223.568	214.887	210.674	259.407	227.134	671.898	639.359	580.571	584.272	554.97	606.214
Tbl2	2094.34	1.1937	0.136094	1.64909e-19	6.00116e-17	1183.29	1244.92	1106.26	1250.54	1196.25	2570.51	3108.46	3110.13	2396.95	2878	2812.81
Tent5b	15.6736	1.0487	0.487772	0.000240222	0.00348898	5.10041	6.21574	7.17187	13.0519	7.88499	25.2187	38.6981	10.0889	16.7619	18.7548	21.9045
Tfpi2	67.921	2.35574	0.327399	1.11848e-14	2.17616e-12	17.0014	23.975	8.06835	24.4724	18.3793	90.0668	179.189	79.7941	101.769	86.9539	107.554
Tfrc	11742.7	2.19289	0.184819	3.54268e-34	6.32884e-31	3952.82	3866.19	3409.33	3981.66	3802.5	17534.2	20605.9	16989.7	17499.4	17845.1	18094.9
Tlcd3a	747.502	1.08425	0.203065	1.11122e-08	6.34787e-07	458.187	458.189	466.171	381.769	441.079	866.442	1181.13	955.694	826.122	1133.81	992.64
Tmbim1	745.652	1.13263	0.189362	2.51366e-10	2.18566e-08	311.125	628.677	330.802	455.186	431.448	852.032	1411.64	878.652	919.509	923.245	997.015
Tmem71	17.3433	1.21955	0.367751	1.59613e-05	0.000381111	7.65061	13.3194	2.68945	10.6047	8.56605	19.8147	19.349	14.6748	40.7074	27.2796	24.3651
Tmprss9	52.5818	1.58085	0.275292	1.60818e-10	1.47675e-08	30.6024	21.3111	11.6543	28.5511	23.0297	63.0467	97.5864	89.883	53.8775	76.724	76.2235
Tnn	9.10107	1.49462	0.615394	6.03541e-05	0.00113712	3.40027	3.55185	3.58593	2.44724	3.24632	11.7087	27.7617	11.0061	10.7755	7.6724	13.7849
Tnni3	9.62584	1.19529	0.549339	0.000171388	0.00268148	5.95047	7.1037	2.68945	1.63149	4.34378	16.212	21.0316	6.42021	5.98639	19.6072	13.8515
Tnnt3	6.48935	1.23238	0.776571	0.000367131	0.00489118	7.65061	0	0	0.815746	2.11659	7.20534	10.9364	12.8404	9.57822	9.37738	9.98756
Tpi1	26588.4	1.46635	0.240929	2.9403e-11	3.24606e-09	13398.8	13645.3	11648.9	11725.5	12604.6	38397.3	40395.7	37877.4	34245.7	37961.3	37775.5
Tpm2	330.787	1.16755	0.248036	1.75266e-07	7.52e-06	149.612	261.061	86.9589	234.119	182.938	520.586	603.185	463.172	246.639	411.752	449.067
Trarg1	47.4083	1.50035	0.427722	5.25907e-06	0.000148914	12.751	33.7426	19.7226	12.2362	19.6131	63.0467	74.0311	75.2082	69.4421	66.4941	69.6445
Upp1	155.544	1.44946	0.316007	1.12724e-07	5.04587e-06	78.2062	90.5722	50.2031	66.0754	71.2642	199.948	286.029	204.53	203.537	220.795	222.968
Ush2a	65.9898	1.19534	0.472128	9.02819e-05	0.00159122	22.9518	23.975	28.6875	48.9448	31.1398	88.2654	168.252	52.2789	89.7958	70.7566	93.8698
Vegfa	18931.2	1.44111	0.280304	7.65036e-09	4.52823e-07	8949.51	12122.5	5921.27	8609.38	8900.66	29413.1	30395.6	27126.3	21172.7	26670.1	26955.6
Vgf	778.881	1.17601	0.338676	1.17063e-05	0.000291191	273.722	525.674	401.625	429.082	407.526	813.303	1187.86	942.854	1155.37	1280.44	1075.97
Zan	1952.26	1.42353	0.102501	2.09629e-45	1.37314e-41	862.819	1133.04	954.755	1037.63	997.061	2367.86	2591.09	2776.28	2805.22	3041.68	2716.43
LOC101824298	2.87905	1.1401	1.21677	0.000128508	0.00211324	0	0	0	0	0	3.60267	8.41262	8.25456	4.78911	0.852489	5.18229
LOC101824431	462.825	1.56443	0.404373	1.47034e-06	4.84791e-05	140.261	203.343	265.359	141.124	187.522	454.837	423.996	386.13	1685.77	464.606	683.067
LOC101824864	730.517	1.0852	0.188501	1.13031e-09	8.57598e-08	490.489	441.317	315.562	486.185	433.388	884.456	1252.64	941.937	745.904	1016.17	968.221
LOC101825102	43.6029	1.52796	0.258952	7.35527e-11	7.48903e-09	15.3012	38.1824	10.7578	15.4992	19.9351	50.4374	83.285	66.9536	51.4829	60.5267	62.5371
LOC101826061	230.748	1.32304	0.171175	5.22678e-16	1.19432e-13	110.509	181.144	78.8906	116.652	121.799	281.909	386.981	305.419	292.136	323.093	317.907
LOC101826766	32.2572	1.04755	0.647012	0.000566264	0.00686095	11.9009	9.76759	15.2402	17.9464	13.7138	105.378	84.1262	15.5919	4.78911	25.5747	47.092
LOC101826794	212.053	1.31546	0.221272	1.36982e-10	1.28183e-08	96.9077	139.41	94.1308	109.31	109.94	291.816	323.045	263.229	277.768	312.863	293.744
LOC101826859	1019.56	1.36777	0.107998	3.49405e-38	9.8088e-35	570.395	557.64	434.795	579.18	535.503	1384.33	1286.29	1482.15	1393.63	1487.59	1406.8
LOC101827575	3.49378	1.68117	1.23222	4.8531e-05	0.000945176	0	0	0	0.815746	0.203936	3.60267	5.04757	9.17173	5.98639	6.81991	6.12566
LOC101827709	1606.3	1.5763	0.294964	1.61503e-09	1.17111e-07	383.381	1052.24	736.013	617.52	697.287	2677.69	2186.44	3237.62	1932.41	1633.37	2333.5
LOC101827999	15.7395	1.09855	0.316955	1.35875e-05	0.000331686	5.95047	10.6555	11.6543	6.52597	8.69657	20.7154	21.0316	22.9293	25.1428	17.0498	21.3738
LOC101828386	14.6346	1.33084	0.597149	0.000118493	0.00198427	5.95047	4.43981	3.58593	8.97321	5.73736	24.318	15.1427	36.6869	15.5646	17.0498	21.7524
LOC101828651	29.3403	1.5201	0.543187	2.83577e-05	0.000610358	7.65061	14.2074	7.17187	14.6834	10.9283	30.6227	69.8248	52.2789	33.5238	34.0996	44.0699
LOC101828737	773.773	1.00774	0.100746	3.17128e-24	1.92018e-21	449.686	576.288	426.726	510.657	490.839	923.184	1161.78	1001.55	829.714	1084.37	1000.12
LOC101830036	118.535	1.7638	0.358313	1.0254e-08	5.90914e-07	45.0536	36.4065	58.2714	38.3401	44.5179	120.689	115.253	135.742	356.789	160.268	177.748
LOC101830927	72.057	1.56607	0.309182	7.49117e-09	4.4474e-07	34.8528	33.7426	21.5156	34.2613	31.0931	136.001	89.1738	87.1315	131.701	80.134	104.828
LOC101831149	31.6061	3.53929	0.484022	1.04551e-15	2.28281e-13	1.70014	3.55185	0.896484	5.71022	2.96467	44.1327	49.6345	36.6869	90.9931	51.1493	54.5193
LOC101832069	108.002	2.04917	0.504812	3.7073e-07	1.48073e-05	21.2517	22.1991	15.2402	61.9967	30.1719	126.994	407.171	128.404	113.741	75.019	170.266
LOC101833362	233.157	2.3934	0.339438	3.2387e-14	5.73367e-12	48.4539	76.3648	42.1347	77.4959	61.1123	384.585	418.949	349.443	290.939	410.047	370.792
LOC101833835	8.99048	1.52475	0.714473	9.16104e-05	0.00161167	0.850068	4.43981	2.68945	3.26298	2.81058	9.90735	21.0316	11.9233	13.1701	13.6398	13.9344
LOC101833852	37.6069	3.52422	0.422563	4.1386e-19	1.45228e-16	5.95047	1.77592	2.68945	5.71022	4.03152	65.7487	74.0311	70.6223	27.5374	84.3964	64.4672
LOC101833926	419.096	1.39783	0.208047	6.19186e-13	9.08032e-11	165.763	253.069	179.297	239.014	209.286	633.169	646.931	618.175	535.183	501.263	586.944
LOC101835351	23.933	1.09885	0.566215	0.000310024	0.00427229	11.9009	13.3194	5.3789	13.0519	10.9128	24.318	37.0155	44.0243	20.3537	46.0344	34.3492
LOC101835395	99.2963	1.10428	0.515669	0.000218777	0.00323979	39.9532	55.0537	60.9609	33.4456	47.3533	117.087	114.412	158.671	170.013	144.071	140.851
LOC101835754	10.5112	1.19191	0.539261	0.000162706	0.00258387	4.25034	2.66389	7.17187	4.89448	4.74514	8.10601	19.349	5.50304	11.9728	30.6896	15.1241
LOC101835923	13.2054	1.03772	0.592703	0.00047878	0.00598505	5.10041	8.87962	3.58593	6.52597	6.02298	24.318	18.5078	27.5152	10.7755	13.6398	18.9513
LOC101836091	12741.7	2.36752	0.231195	3.48663e-26	2.97895e-23	3791.3	4167.21	2552.29	4041.21	3638	21159.4	22311.1	19029.5	18422.5	19200.6	20024.6
LOC101838154	148.216	3.37824	0.368649	5.14461e-22	2.35109e-19	28.9023	14.2074	8.96484	24.4724	19.1367	247.684	323.045	250.388	153.252	283.026	251.479
LOC101839044	58.4805	1.16483	0.432214	6.95975e-05	0.00128419	28.0522	41.7342	25.1015	21.2094	29.0244	83.7621	133.761	76.1254	40.7074	75.8715	82.0454
LOC101839568	651.217	1.20573	0.3336	7.53461e-06	0.000200627	331.526	361.401	204.398	447.845	336.292	1392.43	1558.02	642.021	506.449	416.867	903.157
LOC101840180	13894.9	1.86321	0.288614	1.12733e-12	1.59375e-10	5702.25	5884.53	3962.46	5172.65	5180.47	20847.8	24761.7	21053.7	16481.7	21186.9	20866.4
LOC101840543	2715.98	1.80962	0.508608	2.62286e-06	8.18826e-05	873.87	974.983	745.874	919.346	878.518	4851.9	4158.36	4799.57	2720.22	4399.7	4185.95
LOC101840807	146.261	1.26921	0.27676	2.11103e-07	8.86407e-06	64.6052	73.7009	68.1328	95.4423	75.4703	233.273	239.76	220.122	138.884	182.433	202.894
LOC101841267	6.80956	2.05025	0.716149	9.3944e-06	0.00024132	4.25034	1.77592	0	0	1.50657	27.9207	7.57136	4.58587	2.39456	12.7873	11.052
LOC101841734	164.258	2.15413	0.459682	2.58614e-08	1.37724e-06	36.5529	46.174	20.6191	76.6801	45.0066	276.505	620.01	136.659	106.558	158.563	259.659
LOC101841750	28.3728	1.76803	0.386932	5.71276e-08	2.76506e-06	11.9009	8.87962	4.48242	16.3149	10.3945	49.5367	47.9519	56.8647	28.7347	30.6896	42.7555
LOC101841772	24.3183	1.52225	0.635192	6.04413e-05	0.00113767	9.35075	9.76759	9.86132	4.07873	8.2646	26.1194	35.333	26.598	73.0339	24.7222	37.1613
LOC101841869	22.746	1.59596	0.410336	1.27969e-06	4.31191e-05	8.50068	15.0954	6.27539	6.52597	9.09935	41.4307	33.6505	37.6041	15.5646	40.067	33.6634
LOC101842603	140.428	1.13454	0.254555	5.41191e-07	2.07714e-05	82.4566	82.5805	77.0976	72.6014	78.684	126.093	148.062	201.778	231.075	242.107	189.823
LOC101842750	21.1328	1.0999	0.605479	0.000375946	0.00496486	10.2008	10.6555	4.48242	11.4204	9.18981	30.6227	26.9204	28.4324	35.9183	31.5421	30.6872
LOC101843100	137.722	1.23731	0.134628	2.93506e-21	1.22717e-18	82.4566	76.3648	77.0976	72.6014	77.1301	215.26	187.601	199.944	150.857	177.318	186.196
LOC101843938	63.1955	1.24903	0.279511	3.69561e-07	1.47907e-05	44.2035	31.0787	19.7226	36.7086	32.9284	142.306	81.6024	89.883	49.0884	74.1665	87.4092
LOC101844074	373.033	1.82259	0.284449	1.57869e-12	2.16944e-10	157.263	178.48	101.303	133.782	142.707	511.579	807.612	564.062	244.245	658.974	557.294
LOC106020742	7.16011	1.75711	0.634247	1.94458e-05	0.000454915	3.40027	0.887962	0.896484	3.26298	2.11193	7.20534	10.0951	16.5091	5.98639	16.1973	11.1987
LOC106021200	94.6647	1.10064	0.246044	5.49936e-07	2.10249e-05	41.6533	73.7009	36.7558	65.2597	54.3424	151.312	168.252	106.392	96.9795	111.676	126.922
LOC106021214	176.549	1.07783	0.211755	3.94771e-08	2.00456e-06	81.6065	108.331	87.8554	138.677	104.118	266.598	275.093	198.109	199.945	232.729	234.495
LOC106021370	453.496	1.23183	0.149191	1.15002e-17	3.32339e-15	265.221	271.716	216.053	258.591	252.895	521.487	669.645	675.957	571.102	631.694	613.977
LOC106021766	22.8087	1.00185	0.546291	0.00045448	0.00573605	12.751	4.43981	9.86132	17.1307	11.0457	40.53	42.9044	41.2728	22.7483	13.6398	32.2191
LOC106021921	139.629	1.18627	0.309908	4.22866e-06	0.000123871	103.708	93.2361	55.582	43.2345	73.9402	155.816	228.823	185.269	173.605	217.385	192.18
LOC106022096	10.9906	1.00477	0.545872	0.000446643	0.0056595	6.80054	5.32777	4.48242	4.89448	5.3763	13.51	20.1903	17.4263	8.38095	17.9023	15.482
LOC106022119	9.86334	1.92101	0.488544	6.66255e-07	2.47497e-05	4.25034	3.55185	0	4.07873	2.97023	26.1194	6.7301	19.2606	17.9592	6.81991	15.3778
LOC106022396	86.3544	1.01977	0.208435	1.1215e-07	5.03163e-06	53.5543	55.0537	42.1347	59.5495	52.573	121.59	137.126	90.8001	106.558	110.824	113.379
LOC106022403	23.2704	1.35728	0.431547	1.81466e-05	0.00042809	5.10041	18.6472	6.27539	11.4204	10.3609	18.0134	38.6981	38.5213	39.5102	33.2471	33.598
LOC106022434	11.8093	1.54029	0.443385	5.33462e-06	0.000150619	11.9009	2.66389	1.79297	2.44724	4.70126	24.318	24.3966	14.6748	15.5646	8.52489	17.4958
LOC106022463	56.0071	1.08244	0.220111	8.75809e-08	4.06644e-06	32.3026	19.5352	49.3066	30.1826	32.8317	58.5434	63.0947	92.6345	76.6258	81.8389	74.5475
LOC106022527	11.0207	1.59759	0.973615	0.000120771	0.00201125	2.5502	2.66389	0	3.26298	2.11927	13.51	33.6505	12.8404	5.98639	24.7222	18.1419
LOC106022559	47.5552	1.05525	0.260195	2.62511e-06	8.18826e-05	36.5529	28.4148	17.0332	29.3669	27.8419	70.2521	91.6976	49.5274	39.5102	65.6416	63.3258
LOC106022645	138.862	1.47341	0.251034	1.0886e-10	1.03068e-08	64.6052	79.0287	45.7207	71.7856	65.285	145.008	259.109	218.287	155.646	210.565	197.723
LOC106022647	13.4049	1.91621	0.500185	9.53422e-07	3.32783e-05	2.5502	7.99166	3.58593	2.44724	4.14376	30.6227	21.8728	24.7637	13.1701	13.6398	20.8138
LOC106023121	826.602	2.54084	0.211585	1.22721e-34	2.41159e-31	245.67	288.588	130.887	190.885	214.007	1162.76	1695.98	1398.69	921.904	1404.05	1316.68
LOC110339225	112.727	1.24792	0.171295	2.2575e-14	4.1076e-12	67.1554	70.149	54.6855	56.2865	62.0691	163.922	193.49	159.588	107.755	141.513	153.254
LOC110339380	10.8477	2.28994	0.715396	3.02663e-06	9.27867e-05	2.5502	2.66389	0	2.44724	1.91533	9.90735	16.8252	22.9293	21.551	18.7548	17.9935
LOC110339481	96.3564	1.18051	0.267486	5.67691e-07	2.14946e-05	39.1031	58.6055	46.6171	65.2597	52.3964	122.491	151.427	114.647	111.347	157.71	131.524
LOC110339731	58.8893	1.47952	0.328422	1.47901e-07	6.44437e-06	23.8019	28.4148	21.5156	31.8141	26.3866	98.1728	140.491	88.9658	49.0884	47.7394	84.8914
LOC110340293	249.56	2.02819	0.359878	1.84616e-10	1.65657e-08	63.7551	105.668	89.6484	63.6282	80.6748	269.3	308.743	249.471	765.061	330.766	384.668
LOC110340360	1138.37	2.11423	0.415803	3.75311e-09	2.39456e-07	383.381	341.866	258.187	351.587	333.755	1559.06	1837.32	1827.01	1542.09	2144.86	1782.07
LOC110340783	10.8179	1.28009	0.406935	2.12379e-05	0.000484722	5.95047	3.55185	4.48242	6.52597	5.12768	18.914	10.9364	22.9293	9.57822	14.4923	15.3701
LOC110342084	11.7272	1.37308	0.442273	1.93141e-05	0.000452374	4.25034	6.21574	5.3789	4.89448	5.18486	14.4107	18.5078	22.0122	11.9728	17.9023	16.9611
LOC110342329	23.001	2.56193	0.575137	5.45277e-08	2.65887e-06	2.5502	3.55185	2.68945	7.34171	4.0333	57.6427	63.0947	23.8465	27.5374	18.7548	38.1752
LOC110342628	50.3139	1.24288	0.287604	6.75176e-07	2.49866e-05	29.7524	33.7426	21.5156	19.5779	26.1471	56.7421	54.682	83.4628	76.6258	76.724	69.6473
LOC110342644	7.7527	1.29107	0.694936	0.000228729	0.0033493	0.850068	2.66389	2.68945	4.89448	2.77447	18.0134	5.04757	13.7576	10.7755	11.0824	11.7353
LOC110342686	54.0346	1.97418	0.24341	5.51245e-18	1.66654e-15	15.3012	22.1991	25.998	14.6834	19.5454	72.9541	90.0151	88.9658	59.8639	96.3312	81.626
LOC110343144	236.492	1.09639	0.153646	1.37131e-13	2.2837e-11	164.913	150.954	116.543	132.151	141.14	284.611	307.061	310.922	348.408	312.863	312.773
LOC110343154	6.79996	1.964	0.94504	3.1366e-05	0.000665629	3.40027	0	0	0.815746	1.054	15.3114	11.7777	14.6748	14.3673	0.852489	11.3967
LOC110343318	182.018	1.60008	0.278312	1.4607e-10	1.36039e-08	74.806	110.995	53.789	75.8644	78.8637	252.187	354.171	249.471	179.592	287.289	264.542
LOC110343680	43.1223	1.47317	0.305736	3.50476e-08	1.82201e-06	21.2517	24.8629	9.86132	22.8409	19.7042	46.8347	106.84	53.196	35.9183	66.4941	61.8567
LOC110343807	17.7886	1.91795	0.58064	4.53003e-06	0.000131297	2.5502	11.5435	5.3789	0.815746	5.07209	29.722	30.2854	28.4324	15.5646	35.8045	27.9618
LOC121132740	91.4086	2.076	0.479155	1.24522e-07	5.51324e-06	25.502	35.5185	17.0332	25.2881	25.8355	191.842	200.22	116.481	71.8367	138.956	143.867
LOC121132772	54.1872	2.24405	0.400628	2.50399e-10	2.18566e-08	21.2517	7.99166	19.7226	10.6047	14.8927	53.1394	141.332	76.1254	46.6938	110.824	85.6228
LOC121133041	242.697	3.14354	0.378688	1.68452e-18	5.33911e-16	33.1526	47.062	20.6191	45.6818	36.6289	378.28	486.25	379.71	384.326	409.195	407.552
LOC121133214	8.68043	2.1457	0.638921	2.79464e-06	8.63482e-05	1.70014	4.43981	1.79297	0	1.98323	9.90735	20.1903	11.9233	11.9728	16.1973	14.0382
LOC121133825	95.0876	2.76026	0.527229	1.53524e-09	1.11737e-07	12.751	12.4315	24.2051	12.2362	15.4059	96.3714	68.9835	79.7941	488.489	60.5267	158.833
LOC121133833	10.0355	1.16926	0.642887	0.000319911	0.00437479	2.5502	0.887962	7.17187	5.71022	4.08006	9.00668	10.9364	16.5091	11.9728	25.5747	14.7999
LOC121134227	244.656	1.02734	0.379684	8.5169e-05	0.00152289	121.56	125.203	108.475	185.174	135.103	333.247	406.33	273.318	277.768	370.833	332.299
LOC121134266	11.4391	1.09472	0.541947	0.000274449	0.00390812	7.65061	2.66389	7.17187	4.07873	5.39127	16.212	15.984	12.8404	10.7755	25.5747	16.2773
LOC121134341	26.736	2.38433	0.411296	9.01422e-11	8.90143e-09	11.9009	3.55185	3.58593	7.34171	6.59511	43.2321	59.7296	48.6102	31.1292	31.5421	42.8486
LOC121134510	7.30068	1.30264	0.645709	0.000176586	0.00273452	0	3.55185	2.68945	4.89448	2.78394	11.7087	13.4602	12.8404	7.18367	9.37738	10.9141
LOC121135124	37.3951	1.56707	0.62478	4.54621e-05	0.000898768	11.0509	27.5268	3.58593	8.15746	12.5803	54.9407	68.1422	66.0365	32.3265	64.7892	57.247
LOC121135495	6.48408	1.92479	0.6464	9.49072e-06	0.000243158	2.5502	0	0	4.07873	1.65723	9.00668	14.3015	11.0061	7.18367	10.2299	10.3455
LOC121135768	16.8344	1.27764	0.550533	0.000112793	0.00190912	7.65061	5.32777	8.96484	6.52597	7.1173	26.1194	24.3966	31.1839	25.1428	16.1973	24.608
LOC121135852	11.9687	2.06912	0.525222	5.59811e-07	2.12782e-05	1.70014	3.55185	6.27539	1.63149	3.28972	12.6093	21.8728	29.3495	11.9728	18.7548	18.9118
LOC121135970	134.703	1.55841	0.467883	7.61709e-06	0.000202275	47.6038	71.037	42.1347	48.129	52.2261	220.664	228.823	195.358	167.619	190.958	200.684
LOC121136404	5.63398	1.45732	0.845684	0.000177276	0.00274303	1.70014	0.887962	0.896484	2.44724	1.48295	11.7087	8.41262	8.25456	9.57822	6.81991	8.9548
LOC121137043	1.67212	1.09057	1.14193	0.000277445	0.00393367	0	0	0	0	0	1.80134	3.36505	4.58587	3.59183	1.70498	3.00981
LOC121137159	277.459	1.39823	0.136865	5.45711e-26	4.46824e-23	127.51	166.049	108.475	167.228	142.315	426.016	348.283	368.704	342.421	442.442	385.573
LOC121137190	97.0325	2.40404	0.334492	1.25464e-14	2.39369e-12	16.1513	28.4148	31.3769	25.2881	25.3078	147.71	103.475	105.475	290.939	124.463	154.412
LOC121137503	193.928	1.21518	0.243877	4.18141e-08	2.11406e-06	112.209	126.091	88.7519	92.1793	104.808	258.492	275.093	273.318	231.075	288.141	265.224
LOC121137567	9.7528	1.08295	0.693795	0.000558354	0.00678524	4.25034	1.77592	1.79297	7.34171	3.79024	19.8147	8.41262	14.6748	14.3673	15.3448	14.5228
LOC121137636	7.46535	2.03177	0.874595	2.11732e-05	0.00048437	0	1.77592	0	3.26298	1.25973	9.90735	22.7141	4.58587	15.5646	9.37738	12.4299
LOC121137825	10.791	1.55056	0.567736	3.07063e-05	0.000653747	2.5502	5.32777	4.48242	3.26298	3.90585	24.318	19.349	13.7576	9.57822	14.4923	16.299
LOC121137827	1.75657	1.18605	1.17168	0.000202844	0.00305214	0	0	0	0	0	2.702	4.20631	2.75152	3.59183	2.55747	3.16183
LOC121137944	26.2741	1.0866	0.784931	0.000659991	0.00777547	5.95047	4.43981	8.06835	17.1307	8.89733	21.616	56.3646	31.1839	49.0884	42.6244	40.1755
LOC121137982	161.321	1.03046	0.252107	2.43597e-06	7.63464e-05	100.308	90.5722	95.0273	96.258	95.5414	197.246	158.157	182.517	328.054	203.745	213.944
LOC121138141	8.86032	1.22947	0.611982	0.000209667	0.00313798	0.850068	7.1037	2.68945	4.07873	3.68049	12.6093	15.984	18.3435	3.59183	14.4923	13.0042
LOC121138337	17.5259	2.36847	0.430201	4.47744e-10	3.69689e-08	6.80054	5.32777	2.68945	2.44724	4.31625	19.8147	37.8568	22.0122	27.5374	33.2471	28.0936
LOC121138339	93.4905	1.11379	0.278231	2.83512e-06	8.73244e-05	55.2544	42.6222	54.6855	57.1022	52.4161	109.881	163.205	115.564	98.1768	144.923	126.35
LOC121138600	461.856	1.17385	0.246984	1.40604e-07	6.15401e-06	272.022	210.447	242.051	292.853	254.343	514.281	526.63	474.179	1048.82	575.43	627.867
LOC121139149	206.025	1.97969	0.227175	3.24926e-20	1.27703e-17	75.656	72.8129	64.5468	84.0218	74.2594	349.459	309.585	324.679	241.85	331.618	311.438
LOC121140427	11.762	1.27931	0.639955	0.000191077	0.00290703	1.70014	3.55185	9.86132	3.26298	4.59407	10.808	21.0316	22.0122	13.1701	20.4597	17.4963
LOC121140482	35.7264	1.06597	0.355842	4.35294e-05	0.000869528	18.7015	23.975	19.7226	16.3149	19.6785	35.126	52.9995	49.5274	45.4966	59.6742	48.5647
LOC121140902	63.9339	1.56912	0.38984	8.29988e-07	2.94938e-05	26.3521	37.2944	9.86132	30.9983	26.1265	93.6694	75.7136	87.1315	75.4285	138.956	94.1797
LOC121141306	90.0914	1.83054	0.262341	3.12193e-14	5.57719e-12	28.0522	34.6305	33.1699	43.2345	34.7718	156.716	149.745	137.576	80.2176	147.481	134.347
LOC121141525	20.2138	1.01407	0.395005	0.000115087	0.0019396	12.751	7.99166	10.7578	13.0519	11.1381	41.4307	26.0791	34.8526	17.9592	17.0498	27.4743
LOC121141580	205.811	1.48159	0.239294	1.42177e-11	1.65321e-09	97.7578	105.668	95.9237	88.1006	96.8624	233.273	211.998	321.928	314.884	382.768	292.97
LOC121141867	20.0989	1.30229	0.701501	0.00022331	0.00328402	6.80054	7.99166	9.86132	4.07873	7.18306	22.5167	26.9204	29.3495	17.9592	55.4118	30.4315
LOC121141986	8.58802	1.43553	0.936528	0.000209975	0.0031402	0	5.32777	0.896484	1.63149	1.96394	13.51	18.5078	12.8404	8.38095	16.1973	13.8873
LOC121142271	326.291	3.46291	0.343373	5.70848e-26	4.48709e-23	47.6038	48.8379	26.8945	40.7873	41.0309	609.752	671.327	475.096	480.108	536.215	554.5
LOC121142360	11.5524	2.87729	0.742861	1.60968e-07	6.98273e-06	3.40027	0.887962	0	0	1.07206	18.914	30.2854	16.5091	14.3673	19.6072	19.9366
LOC121142454	71.067	1.21117	0.473057	8.29492e-05	0.00148726	26.3521	32.8546	33.1699	40.7873	33.291	86.4641	207.792	66.0365	63.4557	82.6914	101.288
LOC121142700	25.6915	2.28434	0.468278	1.045e-08	6.00448e-07	2.5502	5.32777	6.27539	11.4204	6.39345	38.7287	42.9044	50.4445	27.5374	46.0344	41.1299
LOC121142978	120.349	2.19089	0.416304	1.52132e-09	1.11135e-07	39.9532	33.7426	21.5156	39.1558	33.5918	154.915	210.316	156.837	199.945	226.762	189.755
LOC121143913	12.4846	1.26292	0.629848	0.000196181	0.0029655	2.5502	4.43981	4.48242	8.15746	4.90747	19.8147	21.8728	14.6748	16.7619	19.6072	18.5463
LOC121144336	103.232	1.05945	0.48487	0.000221071	0.0032639	64.6052	66.5972	26.8945	48.9448	51.7604	143.206	226.3	141.245	70.6394	140.661	144.41

## Sheet: downregulated
Table 1: Downregulated transcripts in OCCs treated with Molidustat
ID	baseMean	log2FoldChange	lfcSE	pvalue	padj	Cerv_DMSO_1	Cerv_DMSO_2	Cerv_DMSO_3	Cerv_DMSO_5	Cerv_DMSO	Cerv_Moli_1	Cerv_Moli_2	Cerv_Moli_3	Cerv_Moli_4	Cerv_Moli_5	Cerv_Moli
Akain1	37.673	-1.30486	0.356939	5.35729e-06	0.000151042	72.2558	70.149	36.7558	58.7337	59.4736	14.4107	17.6665	23.8465	17.9592	27.2796	20.2325
Bst2	111.887	-1.19091	0.246822	9.59131e-08	4.42438e-06	156.412	221.991	73.5117	218.62	167.634	60.3447	81.6024	61.4506	74.2312	58.8217	67.2901
Cartpt	230.42	-1.064	0.175869	2.165e-10	1.92509e-08	411.433	285.924	337.078	285.511	329.986	130.597	145.538	184.352	136.49	156.858	150.767
Cbln2	22.1702	-1.14669	0.567379	0.000245625	0.00354649	28.0522	42.6222	45.7207	27.7354	36.0326	8.10601	12.6189	2.75152	13.1701	18.7548	11.0803
Cdh23	85.429	-1.23156	0.274135	3.54501e-07	1.43045e-05	158.113	134.082	115.646	112.573	130.104	47.7354	40.3806	56.8647	45.4966	57.9692	49.6893
Chrm3	85.1407	-1.14117	0.270883	1.32262e-06	4.43528e-05	124.96	100.34	159.574	122.362	126.809	45.9341	58.0471	46.7758	56.2721	52.0018	51.8062
Creb3l3	17.6159	-1.10722	0.538708	0.000252019	0.00362285	28.9023	28.4148	26.8945	28.5511	28.1907	18.0134	10.0951	3.66869	7.18367	6.81991	9.15615
Crybb1	18.8987	-1.22398	0.48873	8.99302e-05	0.00158923	29.7524	31.9666	36.7558	22.8409	30.3289	10.808	5.88884	11.9233	10.7755	9.37738	9.7546
CUNH16orf89	2.90512	-1.53967	1.16194	0.000102512	0.00175973	10.2008	6.21574	7.17187	0.815746	6.10104	0.900668	0.841262	0	0	0	0.348386
CUNH4orf19	34.01	-1.02288	0.210139	1.24568e-07	5.51324e-06	54.4043	38.1824	43.9277	57.1022	48.4042	18.0134	26.0791	11.0061	27.5374	29.8371	22.4946
Cxcl12	150.032	-1.32674	0.242771	2.12601e-09	1.45569e-07	192.965	231.758	276.117	225.146	231.497	106.279	53.8408	81.6284	92.1904	90.3638	84.8604
Drd2	107.758	-1.13044	0.363917	3.08141e-05	0.000654626	234.619	125.203	129.094	166.412	163.832	63.9474	61.4121	87.1315	67.0476	34.952	62.8981
Fut7	16.1131	-1.07462	0.460216	0.000163494	0.00258889	14.4512	35.5185	17.0332	32.6298	24.9082	5.40401	10.9364	10.0889	9.57822	9.37738	9.07698
Fxyd2	347.217	-1.64909	0.295899	3.62945e-10	3.00938e-08	688.555	574.512	502.031	540.024	576.28	220.664	152.268	177.932	137.687	131.283	163.967
Gcat	273.386	-1.00804	0.205659	1.09727e-07	4.93419e-06	355.328	402.247	502.927	291.221	387.931	179.233	163.205	180.683	202.34	183.285	181.749
Gramd2a	65.8386	-1.37727	0.146147	1.5801e-22	7.57332e-20	97.7578	98.5638	103.992	104.415	101.182	47.7354	40.3806	22.0122	35.9183	41.772	37.5637
Hsd11b2	28.7132	-2.09937	0.517893	3.62972e-07	1.45864e-05	46.7537	70.149	65.4433	30.9983	53.3361	9.90735	10.9364	4.58587	11.9728	7.6724	9.01496
Ifit2	99.7936	-1.47697	0.495432	2.08006e-05	0.00048032	136.861	283.26	64.5468	187.622	168.072	34.2254	59.7296	39.4384	69.4421	23.0172	45.1706
Ifit3	147.499	-1.92147	0.476278	4.57718e-07	1.79175e-05	339.177	363.177	72.6152	285.511	265.12	36.0267	82.4437	40.3556	82.6122	25.5747	53.4026
Il21r	18.4642	-1.43597	0.391439	3.77634e-06	0.00011278	36.5529	24.8629	29.584	29.3669	30.0917	9.90735	6.7301	11.9233	9.57822	7.6724	9.16226
Ldb2	112.11	-1.06613	0.164114	1.28162e-11	1.49911e-09	181.064	139.41	164.057	154.992	159.881	81.0601	53.8408	60.5334	92.1904	81.8389	73.8927
Lrrc26	4.18532	-1.08853	1.0206	0.000547849	0.00668682	12.751	4.43981	8.06835	8.15746	8.35416	0	0.841262	0	0	3.40996	0.850244
Ndst4	99.0559	-1.40047	0.225275	1.70642e-11	1.92718e-09	155.562	115.435	173.021	173.754	154.443	51.3381	55.5233	54.1132	71.8367	40.9195	54.7461
Nupr1	42.6541	-1.21481	0.205542	2.69167e-10	2.28167e-08	85.0068	67.4851	47.5136	55.4707	63.8691	42.3314	23.5553	27.5152	17.9592	17.0498	25.6822
Pcsk2	1111.2	-1.05118	0.147077	1.51994e-13	2.48903e-11	1736.69	1519.3	1605.6	1450.4	1578	690.812	727.692	728.236	683.646	858.456	737.768
Rsad2	99.6325	-1.27335	0.436313	3.57108e-05	0.000739465	181.064	243.302	49.3066	163.965	159.409	37.828	103.475	43.1071	43.102	31.5421	51.8109
Scnn1g	8.73989	-1.29789	0.395008	1.46407e-05	0.000354754	19.5516	8.87962	8.96484	17.9464	13.8356	4.50334	6.7301	1.83435	5.98639	4.26244	4.66332
Shisa9	247.504	-1.0718	0.251106	1.24596e-06	4.21419e-05	358.729	333.874	411.486	338.535	360.656	170.226	126.189	142.162	178.394	167.94	156.982
Slc6a12	234.387	-1.19409	0.477862	9.63174e-05	0.0016789	371.48	372.944	370.248	378.506	373.294	331.446	61.4121	87.1315	82.6122	53.7068	123.262
Tmem119	18.3567	-1.03996	0.342575	4.11586e-05	0.000832106	26.3521	23.087	21.5156	37.5243	27.1198	14.4107	13.4602	14.6748	10.7755	3.40996	11.3462
LOC101829732	81.5181	-1.98803	0.225722	1.44211e-20	5.78343e-18	158.113	111.883	141.644	154.176	141.454	58.5434	30.2854	31.1839	29.9319	17.9023	33.5694
LOC101834051	23.7802	-1.47449	0.429252	6.80726e-06	0.000182995	34.8528	63.9333	21.5156	37.5243	39.4565	8.10601	20.1903	8.25456	11.9728	7.6724	11.2392
LOC106020791	57.8667	-1.33901	0.539127	7.44037e-05	0.00136137	148.762	130.53	26.8945	79.1274	96.3286	21.616	49.6345	24.7637	27.5374	11.9348	27.0973
LOC110339614	36.9311	-1.17659	0.349469	1.53023e-05	0.000367611	47.6038	42.6222	73.5117	61.9967	56.4336	18.914	13.4602	22.0122	27.5374	24.7222	21.3292
LOC110340657	46.2328	-1.0925	0.273464	3.01859e-06	9.26849e-05	81.6065	50.6139	64.5468	75.8644	68.1579	42.3314	21.0316	27.5152	22.7483	29.8371	28.6927
LOC110342166	210.57	-1.00214	0.199713	6.53748e-08	3.11816e-06	287.323	310.787	408.797	186.806	298.428	176.531	142.173	159.588	90.9931	132.136	140.284
LOC110343545	24.5205	-1.04722	0.258091	2.63479e-06	8.20542e-05	38.2531	42.6222	36.7558	24.4724	35.5259	24.318	14.3015	14.6748	16.7619	8.52489	15.7162
LOC110343637	50.0754	-1.04311	0.250509	1.8627e-06	5.99083e-05	93.5075	78.1407	64.5468	53.8392	72.5086	48.6361	20.1903	33.9354	26.3401	31.5421	32.1288
LOC121137588	93.8856	-1.30764	0.303999	5.97504e-07	2.25366e-05	170.864	139.41	167.642	106.863	146.195	43.2321	47.9519	45.8587	69.4421	53.7068	52.0383
LOC121137860	31.5064	-1.42785	0.488514	2.60231e-05	0.0005701	54.4043	65.7092	55.582	35.0771	52.6932	9.90735	15.1427	9.17173	9.57822	28.9846	14.5569
LOC121143554	8.26111	-1.24438	0.765401	0.000341738	0.00459966	8.50068	17.7592	11.6543	20.3936	14.577	1.80134	2.52379	6.42021	3.59183	1.70498	3.20843
